# Supplementary material for: Survival predictors in paraquat intoxification and role of immunosuppression
Source: Toxicol Rep. 2014 Jul 18;1:490–5. doi: 10.1016/j.toxrep.2014.06.010 (PMC5598267; doi:10.1016/j.toxrep.2014.06.010)
Supplement: Transparency document [file mmc1.zip]

Archive with 23 entries (20 files):
- mmc1/
- mmc1/Alvin Jung-Mau Chai.pdf
- __MACOSX/
- __MACOSX/mmc1/
- __MACOSX/mmc1/._Alvin Jung-Mau Chai.pdf
- mmc1/Chek-Loong Loh.pdf
- __MACOSX/mmc1/._Chek-Loong Loh.pdf
- mmc1/Clare Tan.pdf
- __MACOSX/mmc1/._Clare Tan.pdf
- mmc1/Jun Lee.pdf
- __MACOSX/mmc1/._Jun Lee.pdf
- mmc1/Keng-Hee Koh.pdf
- __MACOSX/mmc1/._Keng-Hee Koh.pdf
- mmc1/Laura Ngu.pdf
- __MACOSX/mmc1/._Laura Ngu.pdf
- mmc1/Lawrence Hii.pdf
- __MACOSX/mmc1/._Lawrence Hii.pdf
- mmc1/Lily Mushahar.pdf
- __MACOSX/mmc1/._Lily Mushahar.pdf
- mmc1/Swee-Win Lam.pdf
- __MACOSX/mmc1/._Swee-Win Lam.pdf
- mmc1/Tem-Lom Fam.pdf
- mmc1/Wan Shaariah Md Yusuf.pdf
